# Supplementary material for: Global sequence diversity of the lactate dehydrogenase gene in Plasmodium falciparum
Source: Malar J. 2018 Jan 9;17:16. doi: 10.1186/s12936-017-2157-5 (PMC5761093; doi:10.1186/s12936-017-2157-5)
Supplement: Supplementary file 1 — Additional file 1. Nucleotide sequence IDs of the ldh gene of Plasmodium falciparum in Thailand. [file 12936_2017_2157_MOESM1_ESM.xls]

## Sheet: Sheet1
Additional file 1 - Nucleotide sequence IDs of the LDH gene of P. falciparum in Thailand. (Release date 30 Nov 2017)
Isolate	Locality	Genotype	Isoform	NCBI accession number
RN26	Ranong	L1a	LDH-1	MF667794
RN31	Ranong	L1a	LDH-1	MF667795
RN36	Ranong	L1a	LDH-1	MF667796
RN63	Ranong	L1a	LDH-1	MF667797
RN66	Ranong	L1a	LDH-1	MF667798
RN68	Ranong	L1a	LDH-1	MF667799
RN70	Ranong	L1a	LDH-1	MF667800
RN122	Ranong	L1a	LDH-1	MF667801
RN129	Ranong	L1a	LDH-1	MF667802
RN130	Ranong	L1a	LDH-1	MF667803
RN133	Ranong	L1a	LDH-1	MF667804
TD508	Trat	L1a	LDH-1	MF667805
TD510	Trat	L1a	LDH-1	MF667806
TD515	Trat	L1a	LDH-1	MF667807
TD529	Trat	L1a	LDH-1	MF667808
TD530	Trat	L1a	LDH-1	MF667809
TD531	Trat	L1a	LDH-1	MF667810
TD533	Trat	L1a	LDH-1	MF667811
TD542	Trat	L1a	LDH-1	MF667812
TD554	Trat	L1a	LDH-1	MF667813
TD556	Trat	L1a	LDH-1	MF667814
MH6	Mae Hong Son	L1a	LDH-1	MF667784
MH7	Mae Hong Son	L1a	LDH-1	MF667785
MH9	Mae Hong Son	L1a	LDH-1	MF667786
MH10	Mae Hong Son	L1a	LDH-1	MF667787
MH18	Mae Hong Son	L1a	LDH-1	MF667788
MH20	Mae Hong Son	L1a	LDH-1	MF667789
MH24	Mae Hong Son	L1a	LDH-1	MF667790
MH28	Mae Hong Son	L1a	LDH-1	MF667791
MH32	Mae Hong Son	L1a	LDH-1	MF667792
MH61	Mae Hong Son	L1a	LDH-1	MF667793
UB14	Ubon Ratchathani	L1a	LDH-1	MF667815
UB22	Ubon Ratchathani	L1a	LDH-1	MF667816
UB27	Ubon Ratchathani	L1a	LDH-1	MF667817
UB28	Ubon Ratchathani	L1a	LDH-1	MF667818
K58	Kanchanaburi	L1a	LDH-1	MF667770
K60	Kanchanaburi	L1a	LDH-1	MF667771
K74	Kanchanaburi	L1a	LDH-1	MF667772
K165	Kanchanaburi	L1a	LDH-1	MF667773
K185	Kanchanaburi	L1a	LDH-1	MF667774
K195	Kanchanaburi	L1a	LDH-1	MF667775
K205	Kanchanaburi	L1a	LDH-1	MF667776
K215	Kanchanaburi	L1a	LDH-1	MF667777
K386	Kanchanaburi	L1a	LDH-1	MF667778
K391	Kanchanaburi	L1a	LDH-1	MF667779
K392	Kanchanaburi	L1a	LDH-1	MF667780
K397	Kanchanaburi	L1a	LDH-1	MF667781
K402	Kanchanaburi	L1a	LDH-1	MF667782
K403	Kanchanaburi	L1a	LDH-1	MF667783
T9/94RC17	Tak	L1a	LDH-1	MF667819
