# Supplementary material for: Global sequence diversity of the lactate dehydrogenase gene in Plasmodium falciparum
Source: Malar J. 2018 Jan 9;17:16. doi: 10.1186/s12936-017-2157-5 (PMC5761093; doi:10.1186/s12936-017-2157-5)
Supplement: Supplementary file 2 — Additional file 2. Nucleotide sequence IDs of the ldh gene of Plasmodium falciparum from different geographical locations. [file 12936_2017_2157_MOESM2_ESM.xls]

## Sheet: Sheet 1
	Additional file 2 - Nucleotide sequence IDs of the LDH gene of P. falciparum from different geographical locations.
	NCBI accession numbers are shown in blue; PLasmoDB sequences are shown in red.
Continent	Isolate	Country	Genotype	Isoform	NCBI/PlasmoDB accession number
Asia	K1	Thailand	L1a	LDH-1	ABGV01003776
	K1	Thailand	L1a	LDH-1	DQ198261
	T9/94	Thailand	L1a	LDH-1	PF3D7_1324900
	NF135/5.c10	Cambodia	L1a	LDH-1	AOPS01003452
	Dd2	Laos	L1a	LDH-1	AASM01000610
	Dd2	Laos	L1a	LDH-1	PF3D7_1324900
	FVO	Vietnam	L1a	LDH-1	AOPP01003759
	UGT.1	Vietnam	L1a	LDH-1	AMYP01004966
	VS/1	Vietnam	L1a	LDH-1	ABGS0100184
	FCH/4	Philippine	L1a	LDH-1	APOV01007122
	CAMP	Malaysia	L1a	LDH-1	APOU01003358
	FCC1/HN	China	L1d	LDH-1	AF251291
	FCC1/HN	China	L4	LDH-4	AF323520
	FCC1/HN	China	L5	LDH-5	DQ825436
	IGH-CR14	India	L1a	LDH-1	ACBS01000098
	Mrz-1	India	L1a	LDH-1	JN547219
	JinD	India	L1c	LDH-1	EU330208
	IF106	Iran	L1a	LDH-1	KM226669
	IF097	Iran	L1a	LDH-1	KM226665
	IF108	Iran	L1a	LDH-1	KM226670
	IF104	Iran	L1a	LDH-1	KM226668
	IF095	Iran	L1a	LDH-1	KM226666
	IF102	Iran	L1b	LDH-1	KM226667
	IF077	Iran	L2	LDH-2	KM226671
African	BM_0008	Gambia	L1a	LDH-1	PF3D7_1324900
	BM_0009	Gambia	L1a	LDH-1	PF3D7_1324900
	RV_3600	Gambia	L1a	LDH-1	PF3D7_1324900
	RV_3606	Gambia	L1a	LDH-1	PF3D7_1324900
	RV_3610	Gambia	L1a	LDH-1	PF3D7_1324900
	RV_3611	Gambia	L1a	LDH-1	PF3D7_1324900
	RV_3614	Gambia	L1a	LDH-1	PF3D7_1324900
	RV_3630	Gambia	L1a	LDH-1	PF3D7_1324900
	RV_3635	Gambia	L1a	LDH-1	PF3D7_1324900
	RV_3637	Gambia	L1a	LDH-1	PF3D7_1324900
	RV_3642	Gambia	L1a	LDH-1	PF3D7_1324900
	RV_3655	Gambia	L1a	LDH-1	PF3D7_1324900
	RV_3671	Gambia	L1a	LDH-1	PF3D7_1324900
	RV_3675	Gambia	L1a	LDH-1	PF3D7_1324900
	RV_3695	Gambia	L1a	LDH-1	PF3D7_1324900
	RV_3696	Gambia	L1a	LDH-1	PF3D7_1324900
	RV_3702	Gambia	L1a	LDH-1	PF3D7_1324900
	RV_3703	Gambia	L1a	LDH-1	PF3D7_1324900
	RV_3708	Gambia	L1a	LDH-1	PF3D7_1324900
	RV_3714	Gambia	L1a	LDH-1	PF3D7_1324900
	RV_3717	Gambia	L1a	LDH-1	PF3D7_1324900
	RV_3721	Gambia	L1a	LDH-1	PF3D7_1324900
	RV_3729	Gambia	L1a	LDH-1	PF3D7_1324900
	RV_3730	Gambia	L1a	LDH-1	PF3D7_1324900
	RV_3731	Gambia	L1a	LDH-1	PF3D7_1324900
	RV_3736	Gambia	L1a	LDH-1	PF3D7_1324900
	RV_3737	Gambia	L1a	LDH-1	PF3D7_1324900
	RV_3739	Gambia	L1a	LDH-1	PF3D7_1324900
	RV_3740	Gambia	L1a	LDH-1	PF3D7_1324900
	RV_3741	Gambia	L1a	LDH-1	PF3D7_1324900
	RV_3764	Gambia	L1a	LDH-1	PF3D7_1324900
	RV_3766	Gambia	L1a	LDH-1	PF3D7_1324900
	RV_3769	Gambia	L1a	LDH-1	PF3D7_1324900
	TRIPS_301	Gambia	L1a	LDH-1	PF3D7_1324900
	TRIPS_303	Gambia	L1a	LDH-1	PF3D7_1324900
	TRIPS_331	Gambia	L1a	LDH-1	PF3D7_1324900
	TRIPS_355	Gambia	L1a	LDH-1	PF3D7_1324900
	TRIPS_364	Gambia	L1a	LDH-1	PF3D7_1324900
	TRIPS_373	Gambia	L1a	LDH-1	PF3D7_1324900
	TRIPS_410	Gambia	L1a	LDH-1	PF3D7_1324900
	TRIPS_433	Gambia	L1a	LDH-1	PF3D7_1324900
	TRIPS_437	Gambia	L1a	LDH-1	PF3D7_1324900
	TRIPS_456	Gambia	L1a	LDH-1	PF3D7_1324900
	TRIPS_461	Gambia	L1a	LDH-1	PF3D7_1324900
	TRIPS_467	Gambia	L1a	LDH-1	PF3D7_1324900
	TRIPS_470	Gambia	L1a	LDH-1	PF3D7_1324900
	TRIPS_480	Gambia	L1a	LDH-1	PF3D7_1324900
	TRIPS_487	Gambia	L1a	LDH-1	PF3D7_1324900
	TRIPS_490	Gambia	L1a	LDH-1	PF3D7_1324900
	TRIPS_501	Gambia	L1a	LDH-1	PF3D7_1324900
	TRIPS_504	Gambia	L1a	LDH-1	PF3D7_1324900
	TRIPS_700	Gambia	L1a	LDH-1	PF3D7_1324900
	TRIPS_704	Gambia	L1a	LDH-1	PF3D7_1324900
	TRIPS_708	Gambia	L1a	LDH-1	PF3D7_1324900
	RV_3650	Gambia	L2	LDH-2	PF3D7_1324900
	RV_3672	Gambia	L2	LDH-2	PF3D7_1324900
	RV_3673	Gambia	L2	LDH-2	PF3D7_1324900
	RV_3687	Gambia	L2	LDH-2	PF3D7_1324900
	RV_3701	Gambia	L2	LDH-2	PF3D7_1324900
	RV_3735	Gambia	L2	LDH-2	PF3D7_1324900
	TRIPS_440	Gambia	L2	LDH-2	PF3D7_1324900
	TRIPS_474	Gambia	L2	LDH-2	PF3D7_1324900
	TRIPS_482	Gambia	L2	LDH-2	PF3D7_1324900
	TRIPS_499	Gambia	L2	LDH-2	PF3D7_1324900
	TRIPS_759	Gambia	L2	LDH-2	PF3D7_1324900
	GB4	Ghana	L2	LDH-2	PF3D7_1324900
	TDD060320	Madagascar	L2	LDH-2	EU589948
	TDD060367	Madagascar	L3	LDH-3	EU589947
	303.1	Mali	L1a	LDH-1	PF3D7_1324900
	309.1	Mali	L1a	LDH-1	PF3D7_1324900
	327.1	Mali	L1a	LDH-1	PF3D7_1324900
	365.1	Mali	L1a	LDH-1	PF3D7_1324900
	366.1	Mali	L1a	LDH-1	PF3D7_1324900
	383.1	Mali	L1a	LDH-1	PF3D7_1324900
	397.1	Mali	L1a	LDH-1	PF3D7_1324900
	398.1	Mali	L1a	LDH-1	PF3D7_1324900
	PS097	Mali	L1a	LDH-1	PF3D7_1324900
	PS103	Mali	L1a	LDH-1	PF3D7_1324900
	PS149	Mali	L1a	LDH-1	PF3D7_1324900
	PS170	Mali	L1a	LDH-1	PF3D7_1324900
	PS183	Mali	L1a	LDH-1	PF3D7_1324900
	PS189	Mali	L1a	LDH-1	PF3D7_1324900
	PS250	Mali	L1e	LDH-1	PF3D7_1324900
	318.1	Mali	L2	LDH-2	PF3D7_1324900
	326.1	Mali	L2	LDH-2	PF3D7_1324900
	377.1	Mali	L2	LDH-2	PF3D7_1324900
	58.1	Mali	L2	LDH-2	PF3D7_1324900
	PS122_G11	Mali	L2	LDH-2	PF3D7_1324900
	PS186	Mali	L2	LDH-2	PF3D7_1324900
	PS206_E11	Mali	L2	LDH-2	PF3D7_1324900
	MaliPS096/E11	Mali	L2	LDH-2	AOPQ01004765
	SEV2_H5	Mozambique	L1a	LDH-1	PF3D7_1324900
	SenT001.08	Senegal	L1a	LDH-1	PF3D7_1324900
	SenT002.07	Senegal	L1a	LDH-1	PF3D7_1324900
	SenT002.09	Senegal	L1a	LDH-1	PF3D7_1324900
	SenT015.08	Senegal	L1a	LDH-1	PF3D7_1324900
	SenT018.09	Senegal	L1a	LDH-1	PF3D7_1324900
	SenT022.09	Senegal	L1a	LDH-1	PF3D7_1324900
	SenT024.08	Senegal	L1a	LDH-1	PF3D7_1324900
	SenT029.09	Senegal	L1a	LDH-1	PF3D7_1324900
	SenT032.09	Senegal	L1a	LDH-1	PF3D7_1324900
	SenT033.09	Senegal	L1a	LDH-1	PF3D7_1324900
	SenT042.09	Senegal	L1a	LDH-1	PF3D7_1324900
	SenT044.08	Senegal	L1a	LDH-1	PF3D7_1324900
	SenT047.09	Senegal	L1a	LDH-1	PF3D7_1324900
	SenT061.09	Senegal	L1a	LDH-1	PF3D7_1324900
	SenT063.07	Senegal	L1a	LDH-1	PF3D7_1324900
	SenT066.08	Senegal	L1a	LDH-1	PF3D7_1324900
	SenT067.09	Senegal	L1a	LDH-1	PF3D7_1324900
	SenT077.08	Senegal	L1a	LDH-1	PF3D7_1324900
	SenT087.08	Senegal	L1a	LDH-1	PF3D7_1324900
	SenT090.08	Senegal	L1a	LDH-1	PF3D7_1324900
	SenT090.09	Senegal	L1a	LDH-1	PF3D7_1324900
	SenT092.08	Senegal	L1a	LDH-1	PF3D7_1324900
	SenT094.09	Senegal	L1a	LDH-1	PF3D7_1324900
	SenT097.09	Senegal	L1a	LDH-1	PF3D7_1324900
	SenT101.09	Senegal	L1a	LDH-1	PF3D7_1324900
	SenT104.07	Senegal	L1a	LDH-1	PF3D7_1324900
	SenT106.08	Senegal	L1a	LDH-1	PF3D7_1324900
	SenT110.09	Senegal	L1a	LDH-1	PF3D7_1324900
	SenT111.09	Senegal	L1a	LDH-1	PF3D7_1324900
	SenT112.09	Senegal	L1a	LDH-1	PF3D7_1324900
	SenT113.09	Senegal	L1a	LDH-1	PF3D7_1324900
	SenT119.09	Senegal	L1a	LDH-1	PF3D7_1324900
	SenT123.09	Senegal	L1a	LDH-1	PF3D7_1324900
	SenT127.09	Senegal	L1a	LDH-1	PF3D7_1324900
	SenT128.08	Senegal	L1a	LDH-1	PF3D7_1324900
	SenT135.09	Senegal	L1a	LDH-1	PF3D7_1324900
	SenT137.08	Senegal	L1a	LDH-1	PF3D7_1324900
	SenT140.08	Senegal	L1a	LDH-1	PF3D7_1324900
	SenT142.09	Senegal	L1a	LDH-1	PF3D7_1324900
	SenT144.08	Senegal	L1a	LDH-1	PF3D7_1324900
	SenT145.08	Senegal	L1a	LDH-1	PF3D7_1324900
	SenT149.09	Senegal	L1a	LDH-1	PF3D7_1324900
	SenT151.09	Senegal	L1a	LDH-1	PF3D7_1324900
	SenT170.08	Senegal	L1a	LDH-1	PF3D7_1324900
	SenT175.08	Senegal	L1a	LDH-1	PF3D7_1324900
	SenT179.08	Senegal	L1a	LDH-1	PF3D7_1324900
	SenT180.08	Senegal	L1a	LDH-1	PF3D7_1324900
	SenT190.08	Senegal	L1a	LDH-1	PF3D7_1324900
	SenT197.08	Senegal	L1a	LDH-1	PF3D7_1324900
	SenT224.08	Senegal	L1a	LDH-1	PF3D7_1324900
	SenT227.08	Senegal	L1a	LDH-1	PF3D7_1324900
	SenT230.08	Senegal	L1a	LDH-1	PF3D7_1324900
	SenT235.08	Senegal	L1a	LDH-1	PF3D7_1324900
	SenT238.08	Senegal	L1a	LDH-1	PF3D7_1324900
	SenT001.07	Senegal	L2	LDH-2	PF3D7_1324900
	SenT021.09	Senegal	L2	LDH-2	PF3D7_1324900
	SenT033.08	Senegal	L2	LDH-2	PF3D7_1324900
	SenT093.09	Senegal	L2	LDH-2	PF3D7_1324900
	SenT102.08	Senegal	L2	LDH-2	PF3D7_1324900
	SenT137.09	Senegal	L2	LDH-2	PF3D7_1324900
	SenT139.08	Senegal	L2	LDH-2	PF3D7_1324900
	SenT150.09	Senegal	L2	LDH-2	PF3D7_1324900
	Tanzania2000708	Tanzania	L1a	LDH-1	AOPR01004327
	UGK_396.1	Uganda	L1a	LDH-1	PF3D7_1324900
	UGK_432.4	Uganda	L1a	LDH-1	PF3D7_1324900
	UGK_443.2	Uganda	L1a	LDH-1	PF3D7_1324900
	UGK_659.1	Uganda	L1a	LDH-1	PF3D7_1324900
	UGK_674.4	Uganda	L1a	LDH-1	PF3D7_1324900
	UGK_730.2	Uganda	L1a	LDH-1	PF3D7_1324900
	UGK_815.1	Uganda	L1a	LDH-1	PF3D7_1324900
	UGK_408.2	Uganda	L2	LDH-2	PF3D7_1324900
America	7G8	Brazil	L1a	LDH-1	ABGZ02003465
	7G8_2	Brazil	L1a	LDH-1	PF3D7_1324900
	CS2	Brazil	L1a	LDH-1	PF3D7_1324900
	IT	Brazil	L1a	LDH-1	PF3D7_1324900
	FCBR	Columbia	L1a	LDH-1	DQ198262
	Santa Lucia	El Salvador	L1a	LDH-1	ABHA02003347
	G224	French Guiana	L1a	LDH-1	PF3D7_1324900
	H209	French Guiana	L1a	LDH-1	PF3D7_1324900
	M113-A	French Guiana	L1a	LDH-1	PF3D7_1324900
	M219-D	French Guiana	L1a	LDH-1	PF3D7_1324900
	M271-D	French Guiana	L1a	LDH-1	PF3D7_1324900
	M312-D	French Guiana	L1a	LDH-1	PF3D7_1324900
	N011-A	French Guiana	L1a	LDH-1	PF3D7_1324900
	N023-A	French Guiana	L1a	LDH-1	PF3D7_1324900
	N071-I	French Guiana	L1a	LDH-1	PF3D7_1324900
	N164-A	French Guiana	L1a	LDH-1	PF3D7_1324900
	N497-C	French Guiana	L1a	LDH-1	PF3D7_1324900
	N579-A	French Guiana	L1a	LDH-1	PF3D7_1324900
	O079-B	French Guiana	L1a	LDH-1	PF3D7_1324900
	O141-A	French Guiana	L1a	LDH-1	PF3D7_1324900
	O222-A	French Guiana	L1a	LDH-1	PF3D7_1324900
	O306-A	French Guiana	L1a	LDH-1	PF3D7_1324900
	O314	French Guiana	L1a	LDH-1	PF3D7_1324900
	P164-C	French Guiana	L1a	LDH-1	PF3D7_1324900
	P167-B	French Guiana	L1a	LDH-1	PF3D7_1324900
	P196J3-C	French Guiana	L1a	LDH-1	PF3D7_1324900
	P237-C	French Guiana	L1a	LDH-1	PF3D7_1324900
	P241-D	French Guiana	L1a	LDH-1	PF3D7_1324900
	HB3	Honduras	L1a	LDH-1	AANS01000329
	Honduras-1	Honduras	L1a	LDH-1	M93720
