# Supplementary material for: Global sequence diversity of the lactate dehydrogenase gene in Plasmodium falciparum
Source: Malar J. 2018 Jan 9;17:16. doi: 10.1186/s12936-017-2157-5 (PMC5761093; doi:10.1186/s12936-017-2157-5)
Supplement: Supplementary file 3 — Additional file 3. Nucleotide sequence IDs of the ldh gene of the malaria parasites of humans and non-human primates. [file 12936_2017_2157_MOESM3_ESM.xls]

## Sheet: Povale
Parasite species	Isolate/Parasite line	Continent	Country	Genotype	Isoform	Accession ID
			(Locality)

## Sheet: Sheet1
Additional file 3 - Nucleotide sequence IDs of the LDH gene of the malaria parasites of humans and non-human primates.
Parasite species	Isolate/Parasite line	Country	Genotype	Isoform	Accession ID
		(Locality)
P. vivax	Sal-1	El Salvador	PvL1a	PvLDH-1	XM_001615570
P. vivax	Salvador-1	El Salvador	PvL1a	PvLDH-1	AY486060
P. vivax	KNIH Bucheon 3	South Korea	PvL1b	PvLDH-1	JX872280
P. vivax	KNIH Bucheon 1	South Korea	PvL1c	PvLDH-1	JX872277
P. vivax	KNIH Bucheon 2	South Korea	PvL1c	PvLDH-1	JX872278
P. vivax	KNIH Bucheon 4	South Korea	PvL1c	PvLDH-1	JX872279
P. vivax	KNIH Gangwha 1	South Korea	PvL1c	PvLDH-1	JX865780
P. vivax	KNIH Gangwha 2	South Korea	PvL1c	PvLDH-1	JX872274
P. vivax	KNIH Gangwha 3	South Korea	PvL1c	PvLDH-1	JX872275
P. vivax	KNIH Gangwha 4	South Korea	PvL1c	PvLDH-1	JX872276
P. vivax	KNIH Gimpo 1	South Korea	PvL1c	PvLDH-1	JX865776
P. vivax	KNIH Gimpo 2	South Korea	PvL1c	PvLDH-1	JX865777
P. vivax	KNIH Gimpo 3	South Korea	PvL1c	PvLDH-1	JX865778
P. vivax	KNIH Gimpo 4	South Korea	PvL1c	PvLDH-1	JX865779
P. vivax	KNIH Paju 1	South Korea	PvL1c	PvLDH-1	JX865772
P. vivax	KNIH Paju 2	South Korea	PvL1c	PvLDH-1	JX865773
P. vivax	KNIH Paju 3	South Korea	PvL1c	PvLDH-1	JX865774
P. vivax	KNIH Paju 4	South Korea	PvL1c	PvLDH-1	JX865775
P. vivax	KNIH Cheorwon 1	South Korea	PvL1c	PvLDH-1	JX865768
P. vivax	KNIH Cheorwon 2	South Korea	PvL1c	PvLDH-1	JX865769
P. vivax	KNIH Cheorwon 3	South Korea	PvL1c	PvLDH-1	JX865770
P. vivax	KNIH Cheorwon 4	South Korea	PvL1c	PvLDH-1	JX865771
P. vivax	Hainan	China	PvL1a	PvLDH-1	FJ527750
P. vivax	Anhui	China	PvL1c	PvLDH-1	GU078391
P. vivax	IB006	Iran	PvL1a	PvLDH-1	KM226656
P. vivax	IB090	Iran	PvL1a	PvLDH-1	KM226664
P. vivax	IB089	Iran	PvL1a	PvLDH-1	KM226663
P. vivax	IB086	Iran	PvL1a	PvLDH-1	KM226662
P. vivax	IB081	Iran	PvL1a	PvLDH-1	KM226661
P. vivax	IB067	Iran	PvL1a	PvLDH-1	KM226659
P. vivax	IB064	Iran	PvL1a	PvLDH-1	KM226658
P. vivax	IB063	Iran	PvL1a	PvLDH-1	KM226657
P. vivax	IB115	Iran	PvL1a	PvLDH-1	KM226654
P. vivax	IB105	Iran	PvL1a	PvLDH-1	KM226652
P. vivax	IB101	Iran	PvL1a	PvLDH-1	KM226651
P. vivax	IB099	Iran	PvL1a	PvLDH-1	KM226650
P. vivax	IB098	Iran	PvL1a	PvLDH-1	KM226649
P. vivax	IB112	Iran	PvL1c	PvLDH-1	KM226653
P. vivax	IB078	Iran	PvL8	PvLDH-8	KM226660
P. vivax	Goa-4	India	PvL1a	PvLDH-1	JN547220
P. vivax	Gwalior	India	PvL1a	PvLDH-1	EU262983
P. vivax	Ori-1	India	PvL2	PvLDH-2	JN547221
P. vivax	Goa-1	India	PvL3	PvLDH-3	JN547223
P. vivax	Krt-1	India	PvL4	PvLDH-4	JN547225
P. vivax	Krt-2	India	PvL5	PvLDH-5	JN547222
P. vivax	Krt-4	India	PvL6	PvLDH-6	JN547224
P. vivax	Ori-4	India	PvL7	PvLDH-7	JN547226
P. vivax	KF612322	Unknown	PvL9	PvLDH-9	KF612322
P. vivax	Belem	Unknown	PvL1a	PvLDH-1	DQ060151
P. ovale curtisi		Unknown	PoL1	PoLDH-1	FLQU01000475
P. ovale wallikeri		Unknown	PoL2	PoLDH-2	FLRE01000160
P. ovale	Harding	Unknown	PoL3	PoLDH-3	AY486058
P. malariae		Unknown	PmL1	PmLDH	FLQW01001161
P. gaboni	SY75	Cameroon	PgL1	PgLDH-1	XM_018787311
P. gaboni	Bmptt	Cameroon	PgL1	PgLDH-1	KU665720
P. gaboni	LBptt208 1.1	Cameroon	PgL1	PgLDH-1	KU665722
P. gaboni	SYpte70 20.4	Cameroon	PgL1	PgLDH-1	KU665725
P. gaboni	SYpte93 20.4	Cameroon	PgL1	PgLDH-1	KU665726
P. gaboni	SYptt117 20.1	Cameroon	PgL1	PgLDH-1	KU665727
P. gaboni	SYptt5 20.1	Cameroon	PgL1	PgLDH-1	KU665729
P. gaboni	SYptt82 20.1	Cameroon	PgL1	PgLDH-1	KU665734
P. gaboni	MTptt157 SGA 5.6	Cameroon	PgL1	PgLDH-1	HM235130
P. gaboni	MTptt157 SGA5.20	Cameroon	PgL1	PgLDH-1	HM235131
P. gaboni	KApts1680 SGA20.7	Democratic Republic of the Congo	PgL1	PgLDH-1	HM235138
P. gaboni	GTptt604 SGA5.1	Democratic Republic of the Congo	PgL1	PgLDH-1	HM235139
P. gaboni	KApts1680 SGA20.6	Democratic Republic of the Congo	PgL1	PgLDH-1	HM235137
P. gaboni	KApts1698 SGA 5.8	Democratic Republic of the Congo	PgL2	PgLDH-2	HM235133
P. gaboni	BFpts1534 SGA2.5	Democratic Republic of the Congo	PgL3	PgLDH-3	HM235132
P. praefalciparum	GTgor118_SGA2.11	Democratic Republic of the Congo	PpL1a	PpLDH-1	HM235128
P. praefalciparum	GTgor10_SGA2.23	Democratic Republic of the Congo	PpL1a	PpLDH-1	HM235120
P. praefalciparum	GTgor10_SGA2.19	Democratic Republic of the Congo	PpL1b	PpLDH-1	HM235119
P. praefalciparum	GTgor118_SGA2.7	Democratic Republic of the Congo	PpL2	PpLDH-2	HM235127
P. reichenowi	SY57	Cameroon	PrL1a	PrLDH	XM_012909175
P. reichenowi	Oscar	Unknown	PrL1b	PrLDH	AB122147
P. reichenowi	SYptt45_20.1	Cameroon	PrL1c	PrLDH	KU665728
P. reichenowi	SYptt72_20.11	Cameroon	PrL1d	PrLDH	KU665732
P. reichenowi	SYptt7_20.7	Cameroon	PrL1e	PrLDH	KU665733
P. reichenowi	SYptt72_20.1	Cameroon	PrL1f	PrLDH	KU665731
P. reichenowi	DGptt540_SGA20.8	Cameroon	PrL1h	PrLDH	HM235136
P. reichenowi	DGptt540_SGA20.6	Cameroon	PrL1j	PrLDH	HM235135
P. reichenowi	GTptt23_SGA2.10	Democratic Republic of the Congo	PrL1a	PrLDH	HM235126
P. reichenowi	GTgtt212_SGA2.5	Democratic Republic of the Congo	PrL1i	PrLDH	HM235118
P. reichenowi	TCptt118_20.1	Democratic Republic of the Congo	PrL1g	PrLDH	KU665735
P. alderi	LBgor1222_SGA2.3	Cameroon	PaL1a	PaLDH	HM235123
P. alderi	LBgor1222_SGA2.4	Cameroon	PaL1d	PaLDH	HM235124
P. alderi	GTgor85_SGA1.1	Democratic Republic of the Congo	PaL1b	PaLDH	HM235142
P. alderi	DSgor30_SGA1.1	Central African Republic	PaL1c	PaLDH	HM235143
P. billcollinsi	GTptt503_SGA2.1	Democratic Republic of the Congo	PbiL1	PbiLDH-1	HM235125
P. billcollinsi	ONpts1345_SGA1.1	Democratic Republic of the Congo	PbiL2b	PbiLDH-3	HM235141
P. billcollinsi	NDptt3100_SGA5.8	Central African Republic	PbiL2a	PbiLDH-2	HM235129
P. blacklocki	GTgor119_SGA5.4	Democratic Republic of the Congo	PblL1	PblLDH	HM235140
P. knowlesi	H	Unknown	PkL1	PkLDH	JF958130
P. cynomolgi	B	Malaysia	PcL1	PcLDH	XM_004223712
