# Supplementary material for: Global sequence diversity of the lactate dehydrogenase gene in Plasmodium falciparum
Source: Malar J. 2018 Jan 9;17:16. doi: 10.1186/s12936-017-2157-5 (PMC5761093; doi:10.1186/s12936-017-2157-5)
Supplement: Supplementary file 5 — Additional file 5. Sequence alignment of Plasmodium falciparum LDH epitopes in immunodiagnostic assays and LDH sequences of human Plasmodium species. Only LDH sequences that were different from LDH epitopes were shown. Letters in grey indicate polymorphic amino acid residues. Dot (.) indicates an amino acid residue identical to that of LDH epitopes. [file 12936_2017_2157_MOESM5_ESM.xls]

## Sheet: Sheet1
Additional file 5 – Sequence alignment of P. falciparum LDH epitopes in immunodiagnostic assays and LDH sequences of human Plasmodium species.
Only LDH sequences that were different from LDH epitopes were shown. Letters in grey indicate polymorphic amino acid residues. Dot (.) indicates an amino acid residue identical to that of LDH epitopes.
Plasmodium LDH Isoform	Polymorphic amino acid in the antigenic epitopes of LDH polypeptide																										Amino acid	monoclonal Antibody	References
																											position
PfLDH-1 (LDH peptide III)	P	K	A	K	I	V	L	V	G	S	G	M	I	G	G	V	M	A	T	L	I	V	Q	K	N	L	3 to 28	N/A	Tomar et al., 2006 [52]
PfLDH-3	.	.	.	.	.	.	.	.	.	.	.	.	.	.	.	.	.	.	.	.	.	.	K	.	.	.
PvLDH-1	.	.	P	.	.	.	.	.	.	.	.	.	.	.	.	.	R	.	.	.	.	.	.	.	.	.
PvLDH-2	.	.	P	.	.	.	.	.	.	.	.	.	.	.	.	.	.	.	.	.	.	.	.	.	.	.
PvLDH-3	.	.	P	.	.	.	.	.	.	.	.	.	.	.	.	.	.	.	.	.	.	.	.	.	.	.
PvLDH-4	.	.	P	.	.	.	.	.	.	.	.	.	.	.	.	.	.	.	.	.	.	.	.	.	.	.
PvLDH-5	.	.	P	.	.	.	.	.	.	.	.	.	.	.	.	.	.	.	.	.	.	.	.	.	.	.
PvLDH-6	.	.	P	.	.	.	.	.	.	.	.	.	.	.	.	.	.	.	.	.	.	.	.	.	.	.
PvLDH-7	.	.	P	.	.	.	.	.	.	.	.	.	.	.	.	.	.	.	.	.	.	.	.	.	.	.
PvLDH-8	.	.	P	.	.	.	.	.	.	.	.	.	.	.	.	.	.	.	.	.	.	.	.	.	.	.
PvLDH-9	.	.	P	.	.	.	.	.	.	.	.	.	.	.	.	.	.	.	.	.	.	.	.	.	.	.
PmLDH	.	.	T	.	.	.	.	.	.	.	.	.	.	.	.	.	.	.	.	.	.	.	.	.	.	.
PkLDH	.	.	P	.	.	.	.	.	.	.	.	.	.	.	.	.	.	.	.	.	.	.	.	.	.	.
PcLDH	.	.	P	.	.	.	.	.	.	.	.	.	.	.	.	.	.	.	.	.	.	.	.	.	.	.
PfLDH-1	P	K	A	K	I	V	L	V	G	S	G	M	I	G	G	V	M	A	T	L	I	V	Q	K	N	L	3 to 28	6C9a	Piper et al., 1999 [3]
PfLDH-3	.	.	.	.	.	.	.	.	.	.	.	.	.	.	.	.	.	.	.	.	.	.	K	.	.	.		(used in OptiMAL assay)
PvLDH-1	.	.	P	.	.	.	.	.	.	.	.	.	.	.	.	.	R	.	.	.	.	.	.	.	.	.
PvLDH-2	.	.	P	.	.	.	.	.	.	.	.	.	.	.	.	.	.	.	.	.	.	.	.	.	.	.
PvLDH-3	.	.	P	.	.	.	.	.	.	.	.	.	.	.	.	.	.	.	.	.	.	.	.	.	.	.
PvLDH-4	.	.	P	.	.	.	.	.	.	.	.	.	.	.	.	.	.	.	.	.	.	.	.	.	.	.
PvLDH-5	.	.	P	.	.	.	.	.	.	.	.	.	.	.	.	.	.	.	.	.	.	.	.	.	.	.
PvLDH-6	.	.	P	.	.	.	.	.	.	.	.	.	.	.	.	.	.	.	.	.	.	.	.	.	.	.
PvLDH-7	.	.	P	.	.	.	.	.	.	.	.	.	.	.	.	.	.	.	.	.	.	.	.	.	.	.
PvLDH-8	.	.	P	.	.	.	.	.	.	.	.	.	.	.	.	.	.	.	.	.	.	.	.	.	.	.
PvLDH-9	.	.	P	.	.	.	.	.	.	.	.	.	.	.	.	.	.	.	.	.	.	.	.	.	.	.
PvLDH-2	.	.	.	.	.	.	.	.	.	G	N	.	.	.	.	.	.	.	.	.	.	.	.	.	.	.
PvLDH-3	.	.	.	.	.	.	.	.	.	.	N	.	.	.	.	.	.	.	.	.	.	.	.	.	.	.
PvLDH-5	.	E	.	.	.	.	.	.	.	.	.	.	.	.	.	.	.	.	.	.	.	.	.	.	.	.
PvLDH-6	.	.	.	.	.	.	.	.	.	.	V	.	.	.	.	.	.	.	.	.	.	.	.	.	.	.
PmLDH	.	.	.	.	.	V	.	.	.	.	.	.	.	.	.	.	.	.	.	.	.	.	.	.	.	.
PfLDH-1 (LDH peptide - I)	F	T	K	A	P	G	K	S	D	K	E	W	N	R	D	D	L	L	P	L	N	N	K	I			82 to 105	N/A	Tomar et al., 2006 [52]
PfLDH-4	.	.	.	.	.	R	.	.	.	.	.	.	.	.	.	.	.	.	.	.	.	.	.	.
PvLDH-2	.	.	.	.	.	.	.	G	N	.	.	.	.	.	.	.	.	.	.	.	.	.	.	.
PvLDH-3	.	.	.	.	.	.	.	.	N	.	.	.	.	.	.	.	.	.	.	.	.	.	.	.
PvLDH-6	.	.	.	.	.	.	.	.	V	.	.	.	.	.	.	.	.	.	.	.	.	.	.	.
PmLDH	.	.	.	V	.	.	.	.	.	.	.	.	.	.	.	.	.	.	.	.	.	.	.	.
PfLDH-1				A	P	G	K	S	D	K	E	W	N	R	D	D	L	L									85 to 99	N/A	Hurdayal et al., 2010 [49]
PfLDH-4				.	.	R	.	.	.	.	.	.	.	.	.	.	.	.
PvLDH-2				.	.	.	.	G	N	.	.	.	.	.	.	.	.	.
PvLDH-3				.	.	.	.	.	N	.	.	.	.	.	.	.	.	.
PvLDH-5				.	.	.	.	.	.	.	.	.	.	.	.	.	.	.
PvLDH-6				.	.	.	.	.	V	.	.	.	.	.	.	.	.	.
PmLDH				V	.	.	.	.	.	.	.	.	.	.	.	.	.	.
PfLDH (identical in all 5 PfLDH isoforms)	L	I	S	D	A	E	L	E	A	I	F	D															208 to 219	N/A	Hurdayal et al., 2010 [49]
PvLDH-1	K	.	T	.	E	.	V	.	G	.	.	.
PvLDH-2	K	.	T	.	E	.	V	.	G	.	.	.
PvLDH-3	K	.	T	.	E	.	V	.	G	.	.	.
PvLDH-4	K	.	T	.	E	.	V	.	G	.	.	.
PvLDH-5	K	.	T	.	E	.	V	.	G	.	.	.
PvLDH-6	K	.	T	.	G	.	V	.	G	.	.	.
PvLDH-7	K	.	T	.	E	.	V	.	G	.	.	.
PvLDH-8	K	.	T	.	E	.	V	.	G	.	.	.
PvLDH-9	K	.	T	.	E	.	V	.	G	.	.	.
PoLDH	K	.	T	.	.	.	.	D	.	.	.	.
PmLDH	K	.	T	.	.	.	.	D	.	.	.	.
PkLDH	K	.	T	.	E	.	V	.	.	.	.	.
PcLDH	K	.	T	.	E	.	V	.	.	.	.	N
PfLDH (identical in all 5 PfLDH isoforms, LDH peptide II)	N	T	A	L	E	I	V	N	L	H	A	S	P	Y	V	A	P	A	A	A							223 to 242	N/A	Tomar et al., 2006 [52]
PvLDH-1	.	.	.	.	.	.	.	.	.	L	.	.	.	.	.	.	.	.	.	.
PvLDH-2	.	.	.	S	.	.	.	.	.	L	.	.	.	.	.	.	.	.	.	.
PvLDH-3	.	.	.	.	.	.	.	.	.	L	.	.	.	.	.	.	.	.	.	.
PvLDH-4	.	.	.	.	.	.	.	.	.	L	.	.	.	.	.	.	.	.	.	.
PvLDH-5	.	.	.	.	.	.	.	.	.	L	.	.	.	.	.	.	.	.	.	.
PvLDH-6	.	.	.	.	.	.	.	.	.	L	.	.	.	.	.	.	.	.	.	.
PvLDH-7	.	.	.	.	.	.	.	.	.	L	.	.	.	.	.	.	.	.	.	.
PvLDH-8	.	.	.	.	.	.	.	.	.	L	.	.	.	.	.	.	.	.	.	.
PvLDH-9	.	.	.	.	.	.	.	.	.	L	.	.	.	.	.	.	.	.	.	.
PoLDH	.	.	.	.	.	.	.	.	Y	.	.	.	.	.	.	.	.	.	.	.
PkLDH-1	.	.	.	.	.	.	.	.	.	L	.	.	.	.	.	.	.	.	.	.
PcLDH-1	.	.	.	.	.	.	.	.	.	L	.	.	.	.	.	.	.	.	.	.
Abbreviations of the malaria species
Pf, P. falciparum
Pv, P. vivax
Po, P. ovale
Pm, P. malariae
Pk, P. knowlesi
Pc, P. cynomolgi
